# Supplementary material for: Validating biomarkers and models for epigenetic inference of alcohol consumption from blood
Source: Clin Epigenetics. 2021 Oct 26;13:198. doi: 10.1186/s13148-021-01186-3 (PMC8549335; doi:10.1186/s13148-021-01186-3)
Supplement: Supplementary file 3 — Additional file 3: Table S2. Presenting the CpGs incorporated in the four prediction marker sets, together with the mean DNA methylation residual β-value per alcohol consumption category per CpG in the model building dataset, and in the four external validation datasets. [file 13148_2021_1186_MOESM3_ESM.xlsx]

## Sheet: Table_S11
Table S2. CpGs included per model with the mean residual DNA methylation values (± SD) per alcohol consumption category in each dataset.
					Model building dataset (N= 2883)				Rotterdam Study sub-cohort RS-III-1 (N=648)				SHIP-Trend (N=433)				TwinsUK (N=713)				TwinsUK2 (N=442)
	144-CpG	78-CpG	23-CpG	5-CpG	Non- drinkers	Light drinkers	At-risk drinkers	Heavy drinkers	Non- drinkers	Light drinkers	At-risk drinkers	Heavy drinkers	Non- drinkers	Light drinkers	At-risk drinkers	Heavy drinkers	Non- drinkers	Light drinkers	At-risk drinkers	Heavy drinkers	Non- drinkers	Light drinkers	At-risk drinkers	Heavy drinkers
IlmnID	model	model	model	model	mean±SD	mean±SD	mean±SD	mean±SD	mean±SD	mean±SD	mean±SD	mean±SD	mean±SD	mean±SD	mean±SD	mean±SD	mean±SD	mean±SD	mean±SD	mean±SD	mean±SD	mean±SD	mean±SD	mean±SD
cg00252472	1	1	1	1	0.0027±0.0359	0.0013±0.0390	-0.0037±0.0414	-0.0107±0.0381	0.0101±0.0426	0.0004±0.0433	-0.0074±0.0518	-0.0247±0.0305	0.0053±0.0353	-0.0006±0.0299	0.0010±0.0214	-0.0047±0.0275	0±0.0176	-0.0001±0.0174	0.0023±0.0169	-0.0029±0.0171	-0.0007±0.0155	0.0003±0.0163	-0.0016±0.0136	0±0.0152
cg06690548	1	1	1	1	0.0106±0.0288	0.0054±0.0437	-0.0178±0.0594	-0.0382±0.0765	0.0070±0.0176	0.0010±0.0195	-0.0093±0.0236	-0.0227±0.0294	0.0016±0.0368	0.0010±0.0305	-0.0062±0.0226	-0.0220±0.0229	0.0026±0.0139	0.0006±0.0149	-0.0047±0.0173	-0.0118±0.0395	0.003±0.0164	0.0007±0.0146	-0.0015±0.013	-0.0049±0.0282
cg06846495	1	1	1	1	0.0004±0.0435	0.0004±0.0459	0.0000±0.0444	-0.0041±0.0414	-0.0001±0.0454	0.0019±0.0458	-0.0056±0.0415	-0.0486±0.0607	0.0053±0.0324	-0.0009±0.0285	0.0024±0.0285	-0.0009±0.0315	0.0008±0.0392	0.0006±0.0419	-0.0033±0.0376	-0.0045±0.0422	0.0034±0.0408	-0.0003±0.0431	0.0052±0.0447	-0.0052±0.04
cg12825509	1	1	1	1	0.0031±0.0483	0.0031±0.0480	-0.0098±0.0541	-0.0162±0.0498	-0.0013±0.0458	0.0029±0.0434	-0.0149±0.0474	-0.0174±0.0353	0.0055±0.0297	0.0007±0.0323	-0.0134±0.0313	-0.0102±0.0339	0.0055±0.0339	-0.0005±0.0404	-0.0098±0.0374	-0.0038±0.0402	0.0027±0.0263	0.0028±0.0317	-0.0143±0.0406	-0.0064±0.0306
cg18282388	1	1	1	1	-0.0016±0.0324	-0.0006±0.0337	0.0019±0.0329	0.0054±0.0332	-0.0007±0.0329	-0.0008±0.0296	0.0057±0.0283	-0.0001±0.0328	-0.0006±0.0307	0.0003±0.0275	-0.0046±0.0258	0.0030±0.0208	-0.0024±0.022	0.0005±0.0229	0.0007±0.0204	0.0057±0.0201	-0.0046±0.0205	-0.0001±0.0226	0.0093±0.0211	-0.0047±0.02
cg02489552	1	1	1	0	0.0001±0.0625	0.0022±0.0643	-0.0057±0.0639	-0.009±0.06330	-0.0012±0.0492	-0.0001±0.0489	0.0031±0.0484	-0.0139±0.0756	-0.0050±0.0592	0.0005±0.0603	0.0144±0.0526	-0.0280±0.0538	-0.0014±0.0283	0.0017±0.0272	-0.0031±0.0325	-0.0065±0.0329	0.001±0.0257	0.0008±0.0281	-0.0029±0.0184	-0.0032±0.0252
cg02499214	1	1	1	0	0.0011±0.0174	0.0004±0.0189	-0.0014±0.0184	-0.0031±0.0180	-0.0024±0.0255	0.0001±0.0239	0.0007±0.0299	0.0067±0.0199	0.0012±0.0142	0.0002±0.0134	-0.0024±0.0128	-0.0040±0.0106	0.0001±0.0062	0.0001±0.0058	-0.001±0.005	0.0005±0.0074	0±0.0042	0±0.0057	-0.0006±0.0046	0.0003±0.0048
cg04487857	1	1	1	0	-0.0009±0.0204	-0.0002±0.0221	0.0020±0.0212	0.0008±0.0206	-0.0012±0.0138	-0.0003±0.0160	0.0035±0.0144	-0.0032±0.0131	-0.0013±0.0202	0.0001±0.0189	0.0005±0.0146	-0.0003±0.0185	-0.001±0.008	0.0003±0.0096	0.0005±0.0076	0.0005±0.0068	-0.0031±0.0097	0±0.0088	0.0008±0.0092	0.0015±0.0078
cg05457221	1	1	1	0	0.0000±0.0277	0.0006±0.0298	0.0005±0.0305	-0.0055±0.0299	0.0015±0.0195	0.0000±0.0214	-0.0018±0.0167	0.0051±0.0220	0.0016±0.0221	0.0004±0.0219	-0.0015±0.0182	-0.0152±0.0223	0.0012±0.0182	-0.0002±0.0155	-0.003±0.0176	0.0018±0.0154	0.0028±0.0169	0.0002±0.0159	-0.0043±0.013	0.0005±0.0147
cg08677210	1	1	1	0	0.0019±0.0222	0.0003±0.0235	0.0004±0.0239	-0.0073±0.0235	-0.0007±0.0155	0.0005±0.0154	-0.0027±0.0145	0.0002±0.0171	0.0023±0.0192	0.0007±0.0215	-0.0044±0.0206	-0.0175±0.0251	0.0011±0.0108	0.0001±0.01	-0.0024±0.0107	-0.0023±0.0091	-0.0013±0.0106	0.0008±0.0096	-0.0029±0.0101	-0.0014±0.01
cg08916477	1	1	1	0	0.0012±0.0234	0.0005±0.0267	-0.0007±0.0267	-0.0056±0.0277	0.0068±0.0321	-0.0003±0.0309	-0.0021±0.0336	-0.0099±0.0412	0.0039±0.0147	-0.0000±0.0177	-0.0037±0.0134	-0.0061±0.0101	0.0014±0.0137	-0.0003±0.0156	-0.002±0.0157	-0.0005±0.0178	0.0023±0.01	0±0.0128	-0.0029±0.012	0.0012±0.0138
cg09365259	1	1	1	0	0.0009±0.0363	0.0009±0.0415	-0.0010±0.0403	-0.0079±0.0422	0.0060±0.0248	-0.0005±0.0271	-0.0019±0.0313	-0.0007±0.0219	0.0026±0.0353	-0.0006±0.0317	0.0078±0.0237	-0.0122±0.0374	-0.001±0.0205	0.0011±0.023	-0.0025±0.0248	-0.0026±0.0194	0.001±0.0208	0.0002±0.0238	0.0021±0.0258	-0.0041±0.029
cg10121429	1	1	1	0	-0.0003±0.0184	0.0004±0.0227	-0.0006±0.0197	-0.0014±0.0202	0.0019±0.0310	0.0002±0.0272	-0.0018±0.0293	-0.0093±0.0347	0.0005±0.0127	-0.0002±0.0153	-0.0006±0.0153	0.0055±0.0145	0.0003±0.0122	0.0007±0.0128	-0.0036±0.0118	-0.0036±0.0105	0.0006±0.0088	0.0004±0.0127	-0.0012±0.0107	-0.0015±0.0153
cg10665488	1	1	1	0	0.0000±0.0156	0.0004±0.0181	-0.0011±0.0175	-0.0012±0.0171	-0.0017±0.0243	-0.0002±0.0260	0.0039±0.0260	-0.0123±0.0354	0.0016±0.0114	-0.0002±0.0106	0.0003±0.0115	-0.0008±0.0102	0.0007±0.0115	0±0.0104	-0.0009±0.0108	-0.0021±0.0087	-0.0006±0.0079	0.0006±0.0096	-0.0022±0.008	-0.0014±0.0096
cg11613559	1	1	1	0	0.0020±0.0473	0.0014±0.0505	-0.0030±0.0523	-0.0113±0.0576	0.0143±0.0446	0.0002±0.0489	-0.0081±0.0521	-0.0358±0.0525	0.0122±0.0464	-0.0009±0.0515	0.0026±0.0496	-0.0280±0.0550	0.0025±0.0226	-0.0001±0.0225	-0.0051±0.0273	-0.0029±0.0241	0.0031±0.0209	0.0008±0.0228	-0.002±0.0213	-0.0058±0.0236
cg12197470	1	1	1	0	0.0033±0.0448	0.0009±0.0467	-0.0021±0.0456	-0.0113±0.0465	-0.0040±0.0340	0.0007±0.0297	0.0000±0.0253	-0.0112±0.0263	0.0133±0.0344	-0.0016±0.0430	-0.0054±0.0511	0.0062±0.0461	0.0017±0.021	0.0004±0.0242	-0.008±0.025	0.0012±0.0158	-0.0006±0.0238	0.001±0.0251	-0.0023±0.0238	-0.0037±0.0271
cg13222915	1	1	1	0	-0.0038±0.0286	0.0001±0.0283	0.0017±0.0285	0.0046±0.0297	-0.0045±0.0342	0.0005±0.0369	0.0006±0.0404	-0.0014±0.0415	-0.0038±0.0262	0.0004±0.0216	-0.0025±0.0214	0.0094±0.0205	0±0.0202	0.0008±0.0214	-0.0039±0.0172	-0.0018±0.0185	-0.0025±0.0148	0.0001±0.0173	0.0018±0.0145	-0.0005±0.0149
cg15821562	1	1	1	0	0.0015±0.0330	0.0006±0.0353	-0.0019±0.0364	-0.0054±0.0354	0.0046±0.0431	0.0005±0.0418	-0.0043±0.0472	-0.0220±0.0644	0.0006±0.0170	0.0002±0.0189	-0.0025±0.0174	-0.0033±0.0191	0.0017±0.0193	-0.0002±0.0188	-0.0034±0.0168	0.0002±0.0182	0.006±0.0201	0±0.0222	-0.0047±0.0179	-0.0003±0.0174
cg17058475	1	1	1	0	0.0015±0.0274	0.0015±0.0303	-0.0052±0.0270	-0.0065±0.0267	0.0063±0.0481	-0.0002±0.0397	-0.0042±0.0459	0.0013±0.0406	0.0022±0.0212	0.0002±0.0180	-0.0006±0.0183	-0.0131±0.0229	0.0015±0.0084	-0.0004±0.0079	0.0012±0.0099	-0.0055±0.0083	0.0024±0.0077	0±0.0077	-0.0006±0.0062	-0.0014±0.0074
cg17185710	1	1	1	0	0.0029±0.0333	0.0001±0.0352	-0.0025±0.0360	-0.0034±0.0337	0.0004±0.0355	-0.0003±0.0319	0.0003±0.0316	0.0104±0.0270	0.0020±0.0294	-0.0005±0.0256	0.0044±0.0346	-0.0042±0.0207	0.0007±0.0138	-0.0001±0.0131	-0.0013±0.0152	-0.0005±0.0139	-0.001±0.015	0.0002±0.0154	0.0015±0.0136	-0.0022±0.013
cg18125510	1	1	1	0	0.0021±0.0380	0.0019±0.0380	-0.0053±0.0377	-0.0113±0.0402	-0.0012±0.0436	0.0035±0.0430	-0.0169±0.0422	-0.0308±0.0275	-0.0010±0.0399	0.0019±0.0340	-0.0102±0.0391	-0.0261±0.0382	0.0006±0.0143	0.0002±0.015	-0.0008±0.015	-0.0042±0.0133	0.0017±0.0133	-0.0002±0.0125	0.0004±0.0157	-0.0002±0.0118
cg21626848	1	1	1	0	0.0006±0.0342	0.0020±0.0357	-0.0061±0.0343	-0.0074±0.0353	0.0066±0.0341	-0.0004±0.0318	-0.0022±0.0304	-0.0061±0.0297	-0.0050±0.0268	0.0007±0.0294	0.0008±0.0215	-0.0014±0.0238	0.0019±0.0183	-0.0006±0.0188	-0.0027±0.0208	0.0021±0.0236	0.0021±0.0209	0.0009±0.018	-0.0044±0.0156	-0.003±0.0162
cg10816169	1	0	1	0	0.0012±0.0282	0.0008±0.0312	-0.0023±0.0312	-0.0052±0.0315	0.0123±0.0347	-0.0014±0.0321	0.0023±0.0319	-0.0252±0.0426	0.0046±0.0285	-0.0009±0.0300	0.0098±0.0226	-0.0143±0.0260	0.0035±0.0176	-0.0004±0.0209	-0.0047±0.017	-0.0051±0.0211	0.0021±0.0174	0.001±0.0198	-0.0029±0.022	-0.0049±0.0196
cg00085438	1	1	0	0	0.0045±0.0486	-0.0003±0.0534	-0.0002±0.0539	-0.0076±0.0513	0.0035±0.0352	0.0000±0.0381	-0.0038±0.0431	0.0074±0.0449	0.0119±0.0393	-0.0012±0.0381	-0.0037±0.0451	-0.0038±0.0413	0.0036±0.0409	-0.0005±0.0463	-0.0114±0.0423	0.0087±0.0457	0.0032±0.055	0.0002±0.0441	0.0014±0.0501	-0.0048±0.0455
cg00232160	1	1	0	0	-0.0009±0.0532	0.0001±0.0559	-0.0002±0.0524	0.0012±0.0624	0.0039±0.0449	0.0008±0.0414	-0.0101±0.0478	0.0134±0.0267	0.0028±0.0437	0.0002±0.0416	-0.0054±0.0382	-0.0055±0.0549	0.0002±0.0237	0.0002±0.0234	-0.0001±0.0241	-0.0031±0.0236	0.0047±0.0182	-0.0004±0.0274	0.0016±0.0262	-0.0022±0.0257
cg00567854	1	1	0	0	-0.0001±0.0314	0.0015±0.0325	-0.0027±0.0321	-0.0075±0.0314	0.0120±0.0307	-0.0013±0.0292	-0.0033±0.0296	0.0119±0.0316	0.0028±0.0283	-0.0002±0.0305	0.0017±0.0329	-0.0098±0.0313	0.0021±0.0192	-0.0003±0.0177	-0.006±0.0191	0.0044±0.0226	0.0051±0.0142	-0.0002±0.0176	0.0002±0.0152	-0.003±0.0169
cg00883689	1	1	0	0	0.0018±0.0493	0.0013±0.0562	-0.0049±0.0518	-0.0068±0.0516	-0.0001±0.0464	-0.0003±0.0447	0.0019±0.0564	-0.0017±0.0540	0.0041±0.0594	0.0007±0.0497	-0.0033±0.0435	-0.0276±0.0369	0.0002±0.0185	0.0001±0.02	-0.0021±0.0203	0.0013±0.0225	0.0049±0.0186	-0.0001±0.0208	-0.0006±0.0181	-0.0025±0.0184
cg00986580	1	1	0	0	0.0045±0.0438	0.0016±0.0481	-0.0085±0.0491	-0.0089±0.0504	0.0136±0.0425	0.0000±0.0428	-0.0086±0.0387	-0.0180±0.0430	0.0034±0.0395	-0.0002±0.0371	-0.0006±0.0384	-0.0056±0.0276	0.0036±0.0215	-0.001±0.0202	-0.0051±0.0209	0.0031±0.0228	0.0049±0.0194	0.0006±0.0195	-0.0062±0.0207	-0.0014±0.0166
cg01236573	1	1	0	0	0.0012±0.0358	0.0011±0.0388	-0.0020±0.0413	-0.0086±0.0395	0.0135±0.0310	-0.0015±0.0325	0.0010±0.0279	-0.0195±0.0394	-0.0023±0.0380	0.0013±0.0342	-0.0004±0.0337	-0.0279±0.0597	0.0024±0.0269	0.0005±0.0268	-0.0047±0.0237	-0.0101±0.0256	0.0049±0.0178	-0.0001±0.0277	0.0006±0.0212	-0.0033±0.0233
cg01526748	1	1	0	0	0.0042±0.0553	0.0015±0.0572	-0.0068±0.0569	-0.0105±0.0600	0.0009±0.0310	0.0007±0.0300	-0.0033±0.0299	-0.0153±0.0389	0.0125±0.0464	-0.0012±0.0474	-0.0029±0.0500	-0.0074±0.0671	0.001±0.0261	0.0003±0.0241	-0.0049±0.0255	0.0005±0.0203	-0.0054±0.0246	0.0007±0.0214	-0.0009±0.0165	0±0.0172
cg01687189	1	1	0	0	0.0001±0.0457	0.0031±0.0508	-0.0077±0.0484	-0.0128±0.0525	0.0095±0.0381	-0.0007±0.0346	-0.0031±0.0286	-0.0018±0.0290	0.0012±0.0319	0.0013±0.0395	-0.0052±0.0306	-0.0296±0.0381	0.004±0.024	-0.001±0.0259	-0.0055±0.0301	0.0016±0.0324	0.0011±0.0242	0.0002±0.025	0.0026±0.0261	-0.0047±0.0304
cg02394812	1	1	0	0	-0.0007±0.0291	0.0009±0.0307	-0.0025±0.0292	-0.0016±0.0338	0.0002±0.0238	0.0003±0.0251	-0.0035±0.0235	0.0111±0.0250	0.0051±0.0262	-0.0008±0.0295	0.0003±0.0292	0.0017±0.0263	0.0006±0.0209	0.0002±0.0294	-0.0033±0.0166	0.0008±0.0205	-0.0091±0.0203	0.0017±0.0249	-0.002±0.0273	-0.0024±0.0205
cg02719954	1	1	0	0	0.0037±0.0560	0.0013±0.0546	-0.0066±0.0538	-0.0080±0.0551	0.0040±0.0350	-0.0004±0.0313	0.0010±0.0335	-0.0139±0.0275	-0.0039±0.0614	0.0030±0.0571	-0.0125±0.0566	-0.0411±0.0562	0.0023±0.0208	-0.0006±0.021	-0.0035±0.0208	0.0015±0.021	-0.0038±0.0162	0.0014±0.019	-0.004±0.019	-0.0024±0.0163
cg03599037	1	1	0	0	0.0003±0.0252	0.0017±0.0245	-0.0035±0.0239	-0.0085±0.0231	0.0006±0.0234	0.0004±0.0226	-0.0025±0.0231	-0.0034±0.0163	0.0030±0.0167	0.0002±0.0176	-0.0044±0.0171	-0.0078±0.0202	0.0006±0.012	0.0002±0.0129	-0.0034±0.0127	0.0014±0.0119	0.0033±0.0141	0.0003±0.0138	-0.0006±0.0114	-0.0037±0.0128
cg03725309	1	1	0	0	0.0030±0.0272	0.0018±0.0299	-0.0069±0.0289	-0.0100±0.0295	0.0001±0.0469	0.0011±0.0433	-0.0038±0.0522	-0.0258±0.0417	-0.0028±0.0226	0.0007±0.0201	0.0012±0.0156	-0.0119±0.0146	-0.0003±0.0154	0.0009±0.0145	-0.0026±0.0134	-0.004±0.019	0.0003±0.0144	0.0005±0.0157	-0.0015±0.0143	-0.0021±0.019
cg03954858	1	1	0	0	-0.0016±0.0264	0.0002±0.0291	0.0018±0.0292	-0.0008±0.0305	-0.0064±0.0302	0.0015±0.0308	-0.0026±0.0339	-0.0104±0.0236	-0.0021±0.0202	0.0001±0.0223	-0.0026±0.0189	0.0105±0.0215	-0.0006±0.0177	0.0001±0.0191	0.0014±0.017	-0.0006±0.0167	-0.0015±0.0138	0.0003±0.0176	0.0005±0.0159	-0.0013±0.017
cg03997643	1	1	0	0	-0.0017±0.0391	0.0022±0.0418	-0.0032±0.0410	-0.0085±0.0412	0.0050±0.0336	0.0010±0.0385	-0.0077±0.0392	-0.0190±0.0397	0.0012±0.0313	-0.0001±0.0375	0.0041±0.0239	-0.0102±0.0258	0.0015±0.0231	0.0008±0.0209	-0.0047±0.0235	-0.0077±0.0286	-0.0016±0.0224	0.0009±0.0202	0.0021±0.0234	-0.0063±0.0242
cg04491089	1	1	0	0	-0.0011±0.0412	0.0011±0.0438	-0.0041±0.0398	0.0003±0.0407	-0.0002±0.0418	0.0019±0.0459	-0.0103±0.0419	-0.0101±0.0324	0.0017±0.0356	-0.0004±0.0258	0.0066±0.0305	-0.0110±0.0228	0.0016±0.0174	-0.0007±0.0164	0.0006±0.0234	-0.0012±0.0175	-0.0032±0.0159	0.0012±0.0189	-0.0016±0.0255	-0.0039±0.0189
cg04843111	1	1	0	0	0.0010±0.0333	0.0014±0.0377	-0.0020±0.0345	-0.0106±0.0418	-0.0002±0.0288	0.0016±0.0296	-0.0083±0.0364	-0.0123±0.0339	0.0026±0.0323	-0.0003±0.0288	0.0067±0.0195	-0.0159±0.0289	0.0007±0.0224	0.0004±0.0244	-0.0017±0.028	-0.0051±0.0231	0.0029±0.019	-0.0001±0.0215	0.0018±0.0256	-0.0031±0.0311
cg04907244	1	1	0	0	0.0003±0.0372	0.0022±0.0410	-0.0051±0.0379	-0.0106±0.0380	-0.0047±0.0475	0.0042±0.0485	-0.0161±0.0491	-0.0523±0.0378	-0.0024±0.0314	0.0004±0.0314	0.0050±0.0268	-0.0127±0.0428	0.0018±0.0139	0±0.0154	-0.0037±0.012	-0.0023±0.0156	0.0022±0.0136	0.0001±0.0132	-0.0001±0.0152	-0.0019±0.0128
cg05143694	1	1	0	0	0.0001±0.0452	0.0015±0.0433	-0.0039±0.0446	-0.0063±0.0480	0.0031±0.0419	-0.0001±0.0369	0.0000±0.0391	-0.0146±0.0430	0.0043±0.0371	-0.0003±0.0462	0.0098±0.0510	-0.0306±0.0491	0.0013±0.0195	0.0002±0.02	-0.0036±0.0201	-0.0029±0.0175	0.002±0.0158	0.0001±0.0193	-0.0001±0.0188	-0.0022±0.019
cg05670953	1	1	0	0	0.0008±0.0369	0.0008±0.0401	-0.0015±0.0361	-0.0064±0.0379	-0.0046±0.0422	0.0022±0.0473	-0.0073±0.0453	-0.0195±0.0359	0.0026±0.0386	0.0003±0.0313	0.0007±0.0382	-0.0208±0.0254	-0.0008±0.0168	0.0012±0.0163	-0.0047±0.0141	-0.0014±0.0172	-0.0002±0.0158	0.0007±0.0153	-0.0013±0.0151	-0.0028±0.0163
cg05903736	1	1	0	0	-0.0003±0.0296	0.0014±0.0356	-0.0036±0.0341	-0.0050±0.0346	0.0037±0.0436	0.0004±0.0428	-0.0013±0.0467	-0.0318±0.0625	-0.0003±0.0186	0.0002±0.0214	0.0020±0.0206	-0.0106±0.0222	-0.0009±0.0184	0.0002±0.0183	0.0002±0.0183	0.0018±0.0243	-0.0017±0.0132	0.0002±0.0163	0.0004±0.0252	-0.0004±0.0147
cg06469895	1	1	0	0	0.0018±0.0297	0.0015±0.0289	-0.0053±0.0305	-0.0074±0.0340	0.0065±0.0305	-0.0006±0.0324	0.0005±0.0326	-0.0156±0.0252	0.0047±0.0258	0.0002±0.0247	-0.0062±0.0257	-0.0107±0.0220	-0.0003±0.0177	0.0005±0.0159	-0.0037±0.0153	0.0029±0.0123	0.001±0.0171	0.0003±0.0132	-0.0021±0.0118	-0.0008±0.0136
cg06940168	1	1	0	0	-0.0021±0.0637	0.0014±0.0632	-0.0036±0.0662	-0.0010±0.0672	-0.0004±0.0478	0.0007±0.0526	-0.0016±0.0510	-0.0188±0.0463	0.0083±0.0576	-0.0026±0.0631	0.0205±0.0608	-0.0065±0.0696	0.0008±0.0221	0.0005±0.0226	-0.0043±0.0222	-0.0018±0.0261	0.0024±0.0161	0.0003±0.0246	-0.0001±0.0257	-0.0035±0.0263
cg06996423	1	1	0	0	0.0000±0.0228	0.0001±0.0234	-0.0009±0.0237	0.0005±0.0217	-0.0034±0.0219	-0.0002±0.0224	0.0026±0.0230	0.0113±0.0258	0.0032±0.0207	-0.0007±0.0192	0.0027±0.0181	0.0006±0.0240	-0.0006±0.0166	0.0003±0.017	-0.0024±0.0157	0.0039±0.0148	0.0004±0.013	-0.0004±0.0148	0.0021±0.0142	0.0001±0.0129
cg07173823	1	1	0	0	0.0002±0.0329	0.0005±0.0358	-0.0016±0.0350	-0.0018±0.0327	0.0045±0.0352	-0.0007±0.0374	0.0016±0.0345	-0.0077±0.0289	0.0060±0.0273	-0.0005±0.0235	-0.0028±0.0238	-0.0036±0.0252	0.0008±0.0208	0.0002±0.0214	-0.004±0.019	0.0014±0.0212	-0.0001±0.0211	0.0007±0.0194	-0.0013±0.0199	-0.0031±0.0198
cg07504977	1	1	0	0	-0.0066±0.0415	0.0008±0.0487	0.0021±0.0464	0.0048±0.0499	-0.0115±0.0444	0.0006±0.0479	0.0085±0.0486	-0.0250±0.0764	-0.0021±0.0363	-0.0015±0.0334	0.0186±0.0290	0.0091±0.0361	-0.0005±0.023	0.0004±0.026	-0.0019±0.0279	0.0014±0.021	-0.0045±0.0202	-0.0006±0.0242	0.0054±0.0258	0.002±0.0192
cg08115371	1	1	0	0	0.0051±0.0489	0.0013±0.0578	-0.0095±0.0583	-0.0061±0.0617	0.0079±0.0341	-0.0007±0.0372	0.0007±0.0381	-0.0203±0.0397	0.0019±0.0403	0.0004±0.0460	-0.0066±0.0399	-0.0041±0.0515	0.0021±0.0257	0.0002±0.0273	-0.0054±0.027	-0.0027±0.0296	-0.0016±0.0226	0.0008±0.0241	-0.0018±0.026	-0.0021±0.0265
cg08335767	1	1	0	0	-0.0013±0.0211	0.0016±0.0244	-0.0028±0.0244	-0.0052±0.0236	0.0002±0.0312	0.0010±0.0300	-0.0026±0.0366	-0.0282±0.0460	-0.0010±0.0163	0.0003±0.0161	-0.0011±0.0171	-0.0012±0.0176	0.0015±0.0121	-0.0002±0.0133	-0.0036±0.0138	0.0018±0.0146	-0.0024±0.0123	0.0004±0.0132	0.0002±0.0135	-0.0006±0.0156
cg08962271	1	1	0	0	0.0002±0.0147	0.0005±0.0178	-0.0003±0.0166	-0.0038±0.0149	0.0018±0.0205	-0.0004±0.0206	0.0014±0.0193	-0.0006±0.0257	0.0003±0.0109	0.0001±0.0130	0.0001±0.0146	-0.0038±0.0143	0.0005±0.0098	0±0.009	-0.0009±0.0064	-0.001±0.0068	-0.0001±0.0072	-0.0001±0.0097	0.0008±0.0098	-0.0002±0.008
cg09326440	1	1	0	0	0.0000±0.0168	0.0007±0.0227	-0.0006±0.0205	-0.0051±0.0185	0.0042±0.0299	-0.0001±0.0252	-0.0002±0.0249	-0.0181±0.0210	-0.0002±0.0130	0.0001±0.0105	0.0029±0.0145	-0.0079±0.0123	0.0006±0.0085	0±0.0089	0.0002±0.0095	-0.0035±0.0089	-0.0008±0.0062	0±0.0076	0.0012±0.0095	-0.0005±0.0077
cg11130692	1	1	0	0	-0.0009±0.0269	0.0015±0.0296	-0.0035±0.0282	-0.0042±0.0280	-0.0009±0.0338	0.0003±0.0332	0.0005±0.0336	-0.0141±0.0339	0.0015±0.0203	-0.0001±0.0209	-0.0016±0.0198	0.0019±0.0212	0.0004±0.0195	0±0.0177	-0.003±0.0188	0.0037±0.0171	-0.0004±0.0163	0.0006±0.0198	-0.0016±0.0133	-0.0017±0.0162
cg11414821	1	1	0	0	-0.0010±0.0132	0.0008±0.0155	-0.0012±0.0140	-0.0020±0.0144	-0.0006±0.0218	0.0008±0.0225	-0.0052±0.0239	0.0031±0.0293	-0.0002±0.0111	0.0002±0.0112	-0.0000±0.0118	-0.0040±0.0113	-0.0001±0.007	0.0005±0.0075	-0.0017±0.0075	-0.002±0.0058	-0.002±0.0053	0.0001±0.0066	0.001±0.0072	-0.0002±0.0085
cg11682350	1	1	0	0	-0.0005±0.0158	0.0007±0.0164	-0.0017±0.0166	-0.0022±0.0139	-0.0005±0.0161	0.0007±0.0178	-0.0020±0.0161	-0.0165±0.0130	0.0006±0.0126	0.0001±0.0114	-0.0023±0.0116	0.0001±0.0109	0.0003±0.0064	-0.0002±0.0065	0.0001±0.009	0±0.0072	0.0002±0.006	0.0001±0.0055	0.0002±0.005	-0.001±0.0048
cg12807764	1	1	0	0	0.0043±0.0596	0.0002±0.0576	-0.0028±0.0610	-0.0065±0.0567	-0.0024±0.0399	0.0004±0.0388	0.0025±0.0345	-0.0228±0.0342	0.0130±0.0534	-0.0008±0.0476	-0.0094±0.0567	-0.0046±0.0471	0.002±0.0319	-0.0003±0.0332	-0.0029±0.0332	-0.0011±0.0297	-0.0029±0.0289	0.0016±0.0262	-0.0064±0.029	-0.0017±0.025
cg14741228	1	1	0	0	-0.0008±0.0210	0.0012±0.0260	-0.0022±0.0228	-0.0040±0.0265	0.0044±0.0342	0.0011±0.0361	-0.0099±0.0450	-0.0067±0.0445	-0.0021±0.0187	0.0007±0.0204	-0.0007±0.0185	-0.0110±0.0183	0±0.0095	0.0007±0.0089	-0.0021±0.0085	-0.0036±0.0085	0.0004±0.0076	-0.0001±0.0083	0.0003±0.0101	-0.0002±0.0092
cg15253293	1	1	0	0	0.0004±0.0234	0.0011±0.0276	-0.0031±0.0286	-0.0046±0.0232	0.0027±0.0242	-0.0005±0.0218	-0.0002±0.0213	0.0107±0.0380	0.0024±0.0142	0.0002±0.0116	-0.0041±0.0096	-0.0046±0.0102	0.0014±0.0106	0.0001±0.013	-0.0034±0.0144	-0.0025±0.0112	0.0033±0.0102	0.0003±0.0141	-0.0025±0.0153	-0.0022±0.0153
cg16290996	1	1	0	0	0.0014±0.0430	0.0030±0.0476	-0.0063±0.0434	-0.0173±0.0445	-0.0011±0.0446	0.0037±0.0468	-0.0169±0.0523	-0.0442±0.0641	-0.0002±0.0317	0.0011±0.0317	-0.0082±0.0314	-0.0110±0.0359	0.0023±0.0181	-0.0001±0.0196	-0.0074±0.0186	0.003±0.0197	-0.0005±0.0161	0.0016±0.0199	-0.0086±0.0181	-0.0015±0.0198
cg16492851	1	1	0	0	-0.0023±0.0227	0.0001±0.0261	0.0019±0.0244	0.0011±0.0268	0.0006±0.0229	-0.0005±0.0248	0.0015±0.0215	0.0109±0.0293	0.0013±0.0149	-0.0004±0.0177	0.0023±0.0177	0.0007±0.0158	0±0.0164	0±0.0164	0.0008±0.0157	-0.0017±0.0142	0.0001±0.0118	-0.0001±0.0143	0.0001±0.0139	0.0002±0.0152
cg16702313	1	1	0	0	0.0019±0.0211	0.0006±0.0233	-0.0016±0.0238	-0.0062±0.0229	0.0020±0.0173	0.0004±0.0165	-0.0036±0.0179	-0.0014±0.0241	0.0035±0.0154	0.0003±0.0144	-0.0036±0.0165	-0.0130±0.0187	0.0005±0.0136	0±0.0145	-0.0013±0.0159	0±0.0144	0.0033±0.0121	-0.0002±0.0142	-0.0015±0.014	0.0004±0.0149
cg16977872	1	1	0	0	0.0000±0.0125	0.0005±0.0151	-0.0012±0.0137	-0.0024±0.0136	-0.0005±0.0194	0.0005±0.0226	-0.0012±0.0265	-0.0141±0.0281	0.0004±0.0086	0.0000±0.0093	-0.0007±0.0093	-0.0011±0.0071	-0.0001±0.008	0.0003±0.0085	-0.0014±0.0094	-0.0004±0.0062	-0.0004±0.0093	0.0001±0.008	0.0017±0.0091	-0.0021±0.009
cg17192599	1	1	0	0	-0.0023±0.0374	-0.0001±0.0404	-0.0007±0.0423	0.0076±0.0405	0.0043±0.0241	-0.0020±0.0264	0.0079±0.0254	0.0074±0.0401	0.0048±0.0468	-0.0016±0.0336	0.0064±0.0319	0.0125±0.0300	0.0004±0.0135	-0.0004±0.0137	0.0002±0.0147	0.0018±0.0178	-0.0013±0.0146	-0.0004±0.0127	0.0017±0.0136	0.0019±0.0181
cg18032812	1	1	0	0	-0.0009±0.0404	-0.0004±0.0449	0.0036±0.0453	-0.0005±0.0405	-0.0095±0.0391	0.0018±0.0365	-0.0007±0.0389	-0.0220±0.0384	-0.0086±0.0518	0.0012±0.0469	-0.0058±0.0369	0.0126±0.0470	-0.0006±0.0209	-0.0008±0.0214	0.0048±0.02	0.0038±0.025	-0.0057±0.023	0.0004±0.0206	-0.0069±0.0282	0.0079±0.0239
cg18336453	1	1	0	0	0.0026±0.0292	0.0015±0.0298	-0.0054±0.0309	-0.0086±0.0348	0.0096±0.0312	-0.0002±0.0303	-0.0069±0.0289	0.0030±0.0264	0.0080±0.0219	-0.0007±0.0203	-0.0010±0.0237	-0.0077±0.0203	0.0039±0.0199	-0.0005±0.0222	-0.0089±0.019	0.0027±0.0292	-0.0002±0.0172	0.0015±0.0207	-0.0062±0.0192	-0.0038±0.0223
cg18842187	1	1	0	0	-0.0015±0.0242	0.0003±0.0251	-0.0003±0.0263	0.0010±0.0277	0.0025±0.0230	-0.0010±0.0259	0.0064±0.0263	-0.0173±0.0337	-0.0018±0.0177	-0.0003±0.0167	0.0020±0.0180	0.0113±0.0168	-0.0013±0.0153	0.0008±0.0157	-0.0017±0.0136	0.0008±0.0145	0.0001±0.0142	-0.0002±0.0157	0.0005±0.0139	0.0008±0.0131
cg18933331	1	1	0	0	0.0027±0.0306	0.0009±0.0310	-0.0033±0.0301	-0.0084±0.0315	0.0080±0.0241	-0.0009±0.0277	-0.0013±0.0285	0.0053±0.0387	0.0019±0.0216	0.0005±0.0268	-0.0037±0.0232	-0.0137±0.0374	0.0007±0.0153	-0.0001±0.0161	-0.0022±0.0161	0.0015±0.0174	0.0021±0.0186	-0.0004±0.0145	-0.001±0.0114	0.0021±0.0174
cg19266329	1	1	0	0	0.0005±0.0334	0.0019±0.0391	-0.0030±0.0353	-0.0118±0.0381	0.0048±0.0350	0.0009±0.0343	-0.0068±0.0404	-0.0217±0.0341	-0.0021±0.0395	0.0002±0.0289	0.0067±0.0274	-0.0125±0.0350	0.0037±0.0244	-0.0002±0.0259	-0.0083±0.028	-0.0009±0.0223	-0.0013±0.0294	0.0003±0.0282	0.0042±0.0303	-0.005±0.0261
cg19459094	1	1	0	0	0.0004±0.0173	0.0007±0.0221	-0.0020±0.0198	-0.0034±0.0185	0.0037±0.0399	0.0000±0.0391	-0.0001±0.0382	-0.0255±0.0517	-0.0002±0.0124	0.0002±0.0132	-0.0023±0.0143	0.0003±0.0091	0.0006±0.0117	0±0.0116	-0.0006±0.0098	-0.0018±0.0089	0.0003±0.0065	0.0001±0.011	0.0005±0.0115	-0.0012±0.0094
cg19704902	1	1	0	0	0.0030±0.0373	0.0004±0.0359	-0.0043±0.0384	-0.0024±0.0394	0.0046±0.0320	-0.0001±0.0261	-0.0010±0.0275	-0.0149±0.0278	0.0020±0.0337	0.0010±0.0308	-0.0087±0.0332	-0.0151±0.0347	0.002±0.0154	-0.0007±0.0179	-0.0004±0.0175	-0.0013±0.0202	-0.0013±0.0135	0.0006±0.0144	0.0001±0.0165	-0.0033±0.0163
cg20970369	1	1	0	0	0.0007±0.0320	0.0016±0.0360	-0.0039±0.0337	-0.0083±0.0331	0.0056±0.0397	-0.0003±0.0348	-0.0025±0.0350	-0.0015±0.0261	0.0063±0.0254	-0.0003±0.0253	-0.0012±0.0272	-0.0146±0.0265	0.0016±0.0176	0.0001±0.0195	-0.006±0.0177	0.0014±0.0227	0.0009±0.0174	0.0002±0.0144	-0.0009±0.0193	-0.0009±0.0147
cg21870662	1	1	0	0	0.0001±0.0205	0.0009±0.0244	-0.0023±0.0245	-0.0040±0.0254	0.0004±0.0332	0.0005±0.0280	-0.0030±0.0324	-0.0046±0.0470	-0.0012±0.0120	0.0004±0.0162	-0.0006±0.0162	-0.0053±0.0106	0.001±0.0123	0.0002±0.0139	-0.0046±0.0133	0.0005±0.0124	0±0.0115	0.0007±0.0111	-0.0023±0.0122	-0.0025±0.0133
cg23482898	1	1	0	0	0.0011±0.0314	-0.0011±0.0301	0.0013±0.0303	0.0044±0.0293	-0.0018±0.0182	-0.0003±0.0218	0.0016±0.0257	0.0150±0.0173	0.0030±0.0230	-0.0005±0.0188	-0.0023±0.0179	0.0079±0.0250	-0.0012±0.0163	0.0001±0.0174	0.0023±0.0181	0.0006±0.0149	0.002±0.016	0.0001±0.0169	-0.0033±0.0195	0.0009±0.0184
cg23893460	1	1	0	0	-0.0020±0.0212	0.0003±0.0215	0.0006±0.0231	0.0012±0.0193	-0.0018±0.0210	-0.0005±0.0181	0.0042±0.0176	0.0048±0.0177	0.0026±0.0145	-0.0007±0.0157	0.0019±0.0134	0.0058±0.0090	-0.0011±0.0141	0±0.0162	0±0.0152	0.0062±0.0126	0.0001±0.0138	-0.0005±0.0157	0.0001±0.0171	0.0028±0.0133
cg23975840	1	1	0	0	-0.0033±0.0447	-0.0002±0.0481	0.0021±0.0473	0.0060±0.0498	0.0060±0.0469	-0.0022±0.0428	0.0066±0.0389	0.0173±0.0459	0.0039±0.0466	-0.0018±0.0429	0.0040±0.0399	0.0274±0.0474	-0.0013±0.0236	0.0005±0.0217	-0.0008±0.0266	0.0029±0.0168	0.0011±0.0238	-0.0006±0.0236	0.0019±0.0204	0.0012±0.0286
cg24242519	1	1	0	0	-0.0009±0.0357	0.0021±0.0353	-0.0039±0.0361	-0.0090±0.0386	0.0017±0.0462	0.0011±0.0426	-0.0068±0.0353	-0.0109±0.0488	0.0057±0.0221	-0.0003±0.0256	-0.0015±0.0287	-0.0101±0.0280	0.0001±0.0142	0.0003±0.0156	-0.0016±0.0153	-0.001±0.0126	0.0041±0.0117	0.0004±0.0142	-0.0033±0.0138	-0.0023±0.017
cg24754633	1	1	0	0	0.0007±0.0247	0.0009±0.0289	-0.0028±0.0277	-0.0046±0.0263	-0.0004±0.0283	0.0004±0.0290	-0.0009±0.0297	-0.0113±0.0269	0.0020±0.0148	-0.0001±0.0166	-0.0046±0.0178	0.0047±0.0136	0.0017±0.0239	-0.0005±0.0207	-0.0034±0.0195	0.0031±0.0235	0.0015±0.0165	-0.0006±0.0183	0.0046±0.0177	-0.0015±0.0214
cg26829071	1	1	0	0	-0.0017±0.0278	-0.0006±0.0317	0.0020±0.0333	0.0051±0.0337	-0.0050±0.0381	0.0001±0.0378	0.0040±0.0399	-0.0032±0.0327	-0.0017±0.0231	-0.0004±0.0220	0.0018±0.0238	0.0125±0.0171	-0.001±0.023	-0.0003±0.0195	-0.0008±0.0226	0.0097±0.0242	-0.0031±0.0203	-0.0001±0.0173	0.0014±0.0156	0.0018±0.0195
cg27537125	1	1	0	0	-0.0025±0.0213	0.0020±0.0245	-0.0017±0.0241	-0.0080±0.0263	-0.0002±0.0336	0.0013±0.0292	-0.0049±0.0304	-0.0253±0.0435	-0.0032±0.0208	0.0010±0.0170	-0.0011±0.0217	-0.0127±0.0146	0.0005±0.0118	0.0001±0.0136	-0.003±0.014	0.0016±0.0105	-0.0012±0.0114	0.0001±0.0108	0.003±0.0137	-0.0023±0.0129
cg00045114	1	0	0	0	-0.0027±0.0524	-0.0005±0.0541	0.0014±0.0555	0.0080±0.0515	0.0021±0.0462	0.0003±0.0498	-0.0051±0.0515	0.0139±0.0493	0.0019±0.0359	0.0005±0.0356	-0.0075±0.0307	-0.0055±0.0630	0.0007±0.0411	-0.0014±0.0397	0.0015±0.0462	0.0104±0.0493	0.0003±0.0315	-0.0005±0.0396	0.0042±0.0445	-0.0011±0.042
cg00907427	1	0	0	0	0.0006±0.0180	0.0003±0.0190	-0.0011±0.0184	-0.0015±0.0182	0.0008±0.0181	0.0008±0.0225	-0.0049±0.0195	-0.0055±0.0259	0.0011±0.0130	-0.0002±0.0138	-0.0024±0.0118	0.0062±0.0120	0.0001±0.0047	0±0.0045	-0.0004±0.0046	0.0001±0.0043	0.0019±0.0039	0±0.004	-0.0011±0.0043	-0.0001±0.0034
cg01054402	1	0	0	0	0.0004±0.0321	0.0013±0.0361	-0.0045±0.0351	-0.0043±0.0347	0.0087±0.0410	-0.0009±0.0446	0.0029±0.0423	-0.0341±0.0541	0.0043±0.0261	-0.0011±0.0235	0.0069±0.0275	-0.0015±0.0249	-0.0002±0.0185	0.0008±0.0206	-0.004±0.0196	-0.0012±0.0183	0.0006±0.0161	0.0002±0.0171	0.0004±0.0241	-0.0019±0.0195
cg01614597	1	0	0	0	0.0000±0.0110	0.0003±0.0125	-0.0007±0.0127	-0.0014±0.0140	0.0007±0.0199	0.0001±0.0231	0.0007±0.0256	-0.0128±0.0275	0.0001±0.0079	0.0001±0.0087	-0.0013±0.0074	-0.0003±0.0051	0.0001±0.005	0±0.0056	-0.0006±0.0051	0.0003±0.0041	-0.0008±0.0042	0.0001±0.0047	0.0002±0.0063	-0.0005±0.0045
cg01620757	1	0	0	0	-0.0004±0.0145	0.0006±0.0168	-0.0013±0.0169	-0.0019±0.0151	-0.0018±0.0232	0.0006±0.0256	-0.0031±0.0275	0.0064±0.0490	0.0015±0.0081	-0.0002±0.0117	0.0009±0.0090	-0.0032±0.0089	-0.0003±0.0077	0.0005±0.0087	-0.0014±0.0055	-0.0014±0.0063	-0.0013±0.0052	-0.0002±0.0063	0.002±0.0127	0.0001±0.0064
cg01859460	1	0	0	0	-0.0016±0.0538	0.0016±0.0573	-0.0027±0.0584	-0.0047±0.0588	0.0063±0.0370	0.0002±0.0386	-0.0027±0.0445	-0.0278±0.0700	0.0019±0.0378	-0.0014±0.0377	0.0094±0.0239	0.0098±0.0345	-0.0012±0.0345	0.0006±0.0295	-0.0006±0.0357	0.0004±0.0324	-0.0033±0.0348	0.002±0.029	-0.0039±0.0269	-0.0067±0.0307
cg02104962	1	0	0	0	0.0017±0.0318	0.0012±0.0382	-0.0042±0.0332	-0.0065±0.0346	0.0024±0.0405	0.0002±0.0388	-0.0014±0.0431	-0.0160±0.0501	0.0033±0.0240	0.0006±0.0271	-0.0115±0.0236	-0.0029±0.0398	-0.0011±0.0205	0.0012±0.0198	-0.0045±0.0201	0.0001±0.0186	-0.0037±0.0174	0.0011±0.0173	-0.0015±0.0185	-0.0031±0.0193
cg02707799	1	0	0	0	0.0027±0.0559	0.0016±0.0589	-0.0055±0.0584	-0.0095±0.0577	0.0115±0.0496	0.0001±0.0498	-0.0066±0.0457	-0.0247±0.0505	0.0067±0.0462	-0.0004±0.0399	-0.0039±0.0347	-0.0046±0.0457	0.0037±0.0454	-0.002±0.0463	-0.0003±0.0399	0.0053±0.0514	0.001±0.0328	0.0014±0.0401	-0.0027±0.0458	-0.0073±0.0374
cg02995045	1	0	0	0	0.0003±0.0200	0.0001±0.0093	-0.0004±0.0089	-0.0009±0.0094	0.0001±0.0151	0.0003±0.0160	-0.0017±0.0154	-0.0032±0.0136	0.0008±0.0104	0.0001±0.0087	-0.0011±0.0080	-0.0045±0.0121	0.0001±0.0029	-0.0001±0.0027	0.0001±0.0028	0.0001±0.0033	-0.0001±0.0024	0±0.0024	-0.0002±0.0023	0.0005±0.0027
cg03013276	1	0	0	0	0.0036±0.0433	0.0020±0.0478	-0.0101±0.0518	-0.0079±0.0495	0.0023±0.0374	-0.0008±0.0381	0.0003±0.0391	0.0240±0.0413	0.0012±0.0418	0.0002±0.0403	0.0035±0.0338	-0.0187±0.0380	0±0.0377	0.001±0.0355	-0.0081±0.0385	0.003±0.0312	0.0039±0.024	-0.0006±0.0358	-0.0003±0.0286	0.0009±0.0356
cg03184011	1	0	0	0	0.0005±0.0250	0.0013±0.0284	-0.0024±0.0263	-0.0075±0.0304	-0.0009±0.0240	0.0012±0.0245	-0.0038±0.0264	-0.0238±0.0144	0.0059±0.0179	-0.0010±0.0202	0.0049±0.0244	-0.0049±0.0373	0.0008±0.0148	0±0.0151	-0.0013±0.0136	-0.0013±0.0096	0.0002±0.0181	0.0008±0.014	-0.004±0.0133	-0.0018±0.0138
cg03331229	1	0	0	0	-0.0011±0.0486	0.0010±0.0535	0.0000±0.0609	-0.0058±0.0591	0.0132±0.0380	-0.0006±0.0438	-0.0052±0.0468	-0.0114±0.0481	-0.0088±0.0393	0.0012±0.0384	0.0053±0.0407	-0.0118±0.0319	0.0039±0.0458	0.0003±0.0451	-0.009±0.0398	-0.0071±0.0537	0.0043±0.0288	0.0023±0.0405	-0.0038±0.0376	-0.0143±0.0384
cg03524354	1	0	0	0	-0.0010±0.0187	0.0004±0.0205	-0.0003±0.0214	-0.0008±0.0223	-0.0012±0.0149	-0.0002±0.0137	0.0019±0.0105	0.0018±0.0184	-0.0007±0.0141	0.0001±0.0155	-0.0005±0.0173	0.0025±0.0129	-0.0011±0.0139	0.0002±0.0116	0.0003±0.0104	0.0028±0.0114	-0.0011±0.0086	-0.0004±0.0111	-0.0009±0.0122	0.0044±0.0098
cg04134965	1	0	0	0	-0.0036±0.0366	0.0018±0.0377	0.0012±0.0380	-0.0084±0.0393	-0.0018±0.0505	0.0004±0.0423	-0.0019±0.0509	0.0047±0.0461	0.0017±0.0235	0.0004±0.0260	-0.0052±0.0200	-0.0045±0.0316	-0.0007±0.0149	0.0004±0.0167	-0.0013±0.0166	0.0008±0.0158	-0.0008±0.0111	0.0001±0.0126	-0.002±0.0124	0.0017±0.0148
cg04737759	1	0	0	0	-0.0004±0.0217	-0.0004±0.0225	0.0017±0.0220	0.0017±0.0219	-0.0028±0.0174	0.0001±0.0170	0.0007±0.0180	0.0081±0.0226	0.0001±0.0168	-0.0005±0.0206	0.0054±0.0232	0.0024±0.0144	-0.0014±0.0128	0.0007±0.0141	-0.0005±0.0136	0.0001±0.0143	-0.0024±0.0112	-0.0003±0.0123	0.0035±0.0132	0.0007±0.0102
cg05205842	1	0	0	0	-0.0007±0.0375	0.0011±0.0419	-0.0016±0.0384	-0.0049±0.0372	0.0070±0.0343	-0.0006±0.0353	-0.0009±0.0309	-0.0099±0.0291	0.0021±0.0288	0.0011±0.0285	-0.0108±0.0341	-0.0141±0.0361	0.0042±0.0219	-0.0017±0.0218	-0.0028±0.0179	0.0033±0.0194	0.0051±0.0196	0.0004±0.0202	0.0006±0.0194	-0.0069±0.0184
cg05683445	1	0	0	0	-0.0003±0.0279	0.0016±0.0346	-0.0029±0.0318	-0.0081±0.0345	0.0036±0.0428	-0.0003±0.0369	-0.0002±0.0372	-0.0079±0.0315	-0.0004±0.0227	0.0004±0.0254	-0.0016±0.0319	-0.0070±0.0252	0.0012±0.0131	-0.0001±0.0143	-0.0042±0.0142	0.0034±0.0148	-0.0009±0.0128	0.0004±0.0148	0.0001±0.0125	-0.0023±0.0134
cg06638811	1	0	0	0	-0.0002±0.0526	0.0024±0.0570	-0.0063±0.0616	-0.0087±0.0570	0.0027±0.0430	0.0006±0.0544	-0.0050±0.0501	-0.0083±0.0599	0.0060±0.0629	-0.0001±0.0548	0.0000±0.0518	-0.0198±0.0411	0.0012±0.0413	0.0007±0.0349	-0.0015±0.0362	-0.0112±0.0457	-0.0005±0.0433	-0.0005±0.037	0.0048±0.036	-0.001±0.0427
cg06657944	1	0	0	0	0.0014±0.0189	0.0001±0.0191	-0.0002±0.0174	-0.0032±0.0182	0.0007±0.0225	0.0000±0.0215	-0.0022±0.0211	0.0132±0.0276	-0.0065±0.0241	0.0000±0.0207	0.0059±0.0154	0.0117±0.0265	-0.001±0.013	0.0004±0.0129	0.0004±0.0116	-0.0006±0.0116	0.0004±0.0134	-0.0001±0.0118	-0.0002±0.0116	0.0006±0.0115
cg07104958	1	0	0	0	-0.0002±0.0354	0.0015±0.0408	-0.0043±0.0413	-0.0048±0.0414	0.0089±0.0332	-0.0004±0.0343	-0.0025±0.0347	-0.0176±0.0600	-0.0068±0.0368	-0.0002±0.0448	0.0084±0.0524	0.0130±0.0521	0.0009±0.0173	0.0003±0.0178	-0.0037±0.0189	-0.0019±0.0184	0.0005±0.0169	0.0001±0.0178	-0.0047±0.0158	0.0031±0.0213
cg07957491	1	0	0	0	-0.0013±0.0360	0.0018±0.0398	-0.0044±0.0380	-0.0043±0.0425	0.0060±0.0274	-0.0010±0.0345	0.0037±0.0358	-0.0172±0.0393	-0.0018±0.0301	0.0008±0.0334	0.0004±0.0312	-0.0181±0.0440	0.0016±0.0284	0.0002±0.0274	-0.0054±0.0311	-0.0006±0.0231	0.0046±0.0248	-0.0007±0.0297	0.0021±0.0256	-0.0008±0.0231
cg08559712	1	0	0	0	-0.0028±0.0429	-0.0012±0.0427	0.0048±0.0443	0.0082±0.0407	0.0026±0.0364	-0.0003±0.0432	0.0003±0.0425	-0.0021±0.0427	-0.0024±0.0290	-0.0002±0.0297	0.0019±0.0247	0.0108±0.0338	0±0.0304	0.0005±0.0297	-0.0041±0.0319	0.0017±0.0256	-0.0083±0.0279	0.0005±0.0252	0±0.025	0.0029±0.0252
cg08766770	1	0	0	0	-0.0007±0.0250	0.0010±0.0274	-0.0022±0.027	-0.0028±0.0308	0.0067±0.0307	-0.0012±0.0290	0.0009±0.0278	0.0103±0.0356	0.0049±0.0217	-0.0009±0.0186	0.0024±0.0207	-0.0003±0.0164	0.0024±0.0197	-0.0002±0.0205	-0.008±0.0199	0.0048±0.0189	0.002±0.0152	0.0002±0.0123	-0.0024±0.0111	-0.0005±0.0133
cg09155905	1	0	0	0	-0.0019±0.0293	0.0018±0.0352	-0.0027±0.0329	-0.0056±0.0334	0.0053±0.0296	-0.0004±0.0360	-0.0010±0.0313	-0.0056±0.0391	-0.0002±0.0292	-0.0003±0.0261	0.0063±0.0209	-0.0039±0.0310	0.0011±0.0183	-0.0006±0.0187	-0.001±0.0201	0.0029±0.014	0.0019±0.0193	0.0002±0.0174	0.0002±0.0168	-0.0027±0.0163
cg09175009	1	0	0	0	0.0024±0.0331	0.0007±0.0339	-0.0018±0.0339	-0.0079±0.0353	0.0068±0.0248	-0.0012±0.0267	0.0033±0.0319	-0.0089±0.0280	0.0024±0.0302	-0.0004±0.0269	0.0038±0.0257	-0.0058±0.0260	0.0021±0.0222	-0.0006±0.0213	-0.0018±0.0243	0±0.017	0.0031±0.0255	0±0.0235	0.0014±0.0212	-0.0034±0.0226
cg09882118	1	0	0	0	-0.0008±0.0347	0.0007±0.0384	0.0000±0.0383	-0.0040±0.0347	-0.0056±0.0341	0.0013±0.0358	-0.0021±0.0319	-0.0094±0.0326	0.0062±0.0436	-0.0015±0.0264	0.0037±0.0239	0.0114±0.0160	0.0004±0.0087	-0.0001±0.01	-0.0022±0.0102	0.0031±0.0125	-0.0014±0.0097	-0.0002±0.0095	0.0008±0.0105	0.0013±0.013
cg09999582	1	0	0	0	0.0012±0.0279	0.0006±0.0316	-0.0032±0.0300	-0.0026±0.0292	0.0044±0.0349	-0.0001±0.0411	-0.0015±0.0439	-0.0122±0.0391	0.0117±0.0325	-0.0016±0.0266	0.0027±0.0220	-0.0061±0.0121	0.0001±0.0143	-0.0001±0.0159	0.0006±0.0183	-0.0007±0.0175	0.0006±0.0118	-0.0001±0.0157	0.0011±0.014	-0.0007±0.0143
cg10010533	1	0	0	0	-0.0025±0.0336	0.0009±0.0449	0.0012±0.0399	-0.0037±0.0411	0.0010±0.0276	0.0003±0.0300	0.0001±0.0287	-0.0219±0.0339	-0.0000±0.0316	0.0006±0.0342	0.0054±0.0348	-0.0285±0.0586	0.0001±0.0215	0.0012±0.0222	-0.0038±0.0237	-0.007±0.0202	0.002±0.023	-0.0001±0.0204	0.0055±0.0193	-0.0059±0.0197
cg10317175	1	0	0	0	-0.0002±0.0323	0.0018±0.0382	-0.0026±0.0370	-0.0103±0.0349	-0.0003±0.0355	0.0016±0.0347	-0.0087±0.0424	-0.0094±0.0356	-0.0025±0.0368	0.0006±0.0297	0.0055±0.0243	-0.0195±0.0323	0.0021±0.0218	0±0.0243	-0.0027±0.0253	-0.0059±0.0208	0±0.0219	0.001±0.0254	-0.0025±0.0249	-0.0037±0.0221
cg10401367	1	0	0	0	-0.0001±0.0080	0.0003±0.0107	-0.0003±0.0071	-0.0013±0.0070	-0.0004±0.0152	0.0000±0.0133	-0.0006±0.0150	0.0079±0.0122	-0.0000±0.0053	0.0001±0.0069	-0.0012±0.0066	-0.0001±0.0065	0.0003±0.0026	-0.0001±0.0022	-0.0005±0.002	0.0002±0.0026	0±0.0018	0±0.0021	-0.0001±0.0016	0.0002±0.0027
cg11237406	1	0	0	0	0.0010±0.0378	0.0020±0.0477	-0.0016±0.0444	-0.0160±0.0453	0.0044±0.0314	0.0006±0.0309	-0.0035±0.0343	-0.0273±0.0367	0.0010±0.0384	-0.0003±0.0432	0.0060±0.0356	-0.0101±0.0634	0.0012±0.0363	0.001±0.0419	-0.0067±0.028	-0.0055±0.0265	0.0039±0.0333	-0.0001±0.0395	0.0016±0.0357	-0.0038±0.0325
cg11253416	1	0	0	0	0.0007±0.0260	0.0005±0.0228	-0.0026±0.0206	-0.0009±0.0213	0.0027±0.0165	0.0002±0.0160	-0.0025±0.0153	-0.0064±0.0156	0.0019±0.0207	-0.0000±0.0217	-0.0039±0.0201	0.0021±0.0178	0±0.0087	0.0003±0.0061	-0.0015±0.0057	-0.0006±0.005	0.0002±0.0084	0.0001±0.008	-0.0007±0.0053	-0.0001±0.0054
cg11376147	1	0	0	0	0.0029±0.0174	0.0016±0.0222	-0.0064±0.0220	-0.0088±0.0226	0.0107±0.0327	0.0000±0.0260	-0.0069±0.0327	-0.0153±0.0360	0.0026±0.0133	-0.0001±0.0131	0.0003±0.0135	-0.0077±0.0082	0.0007±0.0121	0.0007±0.0136	-0.0024±0.0159	-0.0072±0.0152	-0.0016±0.0111	0.0006±0.0119	-0.0019±0.012	-0.0007±0.0144
cg12340144	1	0	0	0	-0.0009±0.0351	0.0023±0.0360	-0.0045±0.0372	-0.0094±0.0389	0.0007±0.0386	0.0008±0.0395	-0.0012±0.0381	-0.0334±0.0535	0.0033±0.0316	-0.0010±0.0284	0.0106±0.0276	-0.0097±0.0304	0.0025±0.0228	0.0005±0.0245	-0.009±0.0218	-0.0018±0.0237	0.0011±0.0221	0.0019±0.0262	-0.0057±0.0294	-0.0077±0.02
cg12616487	1	0	0	0	0.0016±0.0244	0.0010±0.0267	-0.0021±0.0276	-0.0083±0.0241	-0.0022±0.0270	0.0009±0.0263	-0.0009±0.0267	-0.0223±0.0324	-0.0037±0.0322	0.0007±0.0205	0.0013±0.0186	-0.0097±0.0316	0.0001±0.0158	0.0003±0.0155	-0.0022±0.0146	0±0.0148	-0.0001±0.0128	0.0001±0.0155	-0.0002±0.0148	-0.0006±0.0166
cg12688670	1	0	0	0	0.0009±0.0239	0.0007±0.0267	-0.0021±0.0278	-0.0039±0.0295	0.0051±0.0332	0.0012±0.0302	-0.0097±0.0282	-0.0153±0.0327	-0.0029±0.0166	0.0004±0.0212	0.0008±0.0166	-0.0026±0.0126	0.0007±0.0152	0.0003±0.0149	-0.0046±0.0163	0.0011±0.0153	-0.0024±0.0142	0.0009±0.0133	-0.0004±0.0132	-0.0035±0.0151
cg13442969	1	0	0	0	0.0022±0.0310	0.0020±0.0365	-0.0042±0.0368	-0.0140±0.0373	0.0015±0.0497	0.0017±0.0469	-0.0083±0.0465	-0.0266±0.0503	0.0007±0.0231	0.0004±0.0232	0.0002±0.0283	-0.0152±0.0323	0.0038±0.0245	-0.0001±0.0223	-0.0062±0.0268	-0.0071±0.0263	0.0044±0.0221	0.0007±0.0223	-0.003±0.0255	-0.0052±0.0254
cg14576319	1	0	0	0	-0.0013±0.0235	0.0017±0.0270	-0.0037±0.0265	-0.0052±0.0284	0.0035±0.0301	0.0009±0.0297	-0.0039±0.0264	-0.0346±0.0234	-0.0012±0.0201	0.0009±0.0195	-0.0074±0.0148	-0.0029±0.0183	0.0011±0.0134	-0.0004±0.0132	-0.0028±0.0158	0.0044±0.0162	-0.0015±0.0111	0.0002±0.0145	-0.0007±0.0116	0.0006±0.013
cg14588638	1	0	0	0	0.0001±0.0120	0.0003±0.0143	-0.0009±0.0133	-0.0014±0.0203	-0.0022±0.0174	0.0009±0.0199	-0.0043±0.0222	0.0018±0.0232	0.0014±0.0089	0.0001±0.0097	-0.0018±0.0106	-0.0041±0.0093	0.0001±0.0079	0.0001±0.0072	-0.0011±0.0067	-0.0003±0.0086	-0.0008±0.0041	0.0001±0.0057	0.0004±0.0051	-0.0007±0.0052
cg16014412	1	0	0	0	-0.0004±0.0188	0.0007±0.0216	-0.0018±0.0202	-0.0020±0.0210	0.0028±0.0285	-0.0004±0.0276	-0.0005±0.0281	0.0046±0.0414	-0.0006±0.0147	0.0001±0.0140	0.0026±0.0186	-0.0056±0.0124	0.0018±0.0122	-0.0003±0.012	-0.0032±0.0123	-0.0001±0.0109	-0.0013±0.0114	0.0005±0.011	0±0.0109	-0.0024±0.0099
cg16246545	1	0	0	0	0.0053±0.0413	0.0035±0.0478	-0.0117±0.0443	-0.0210±0.0482	0.0091±0.0397	0.0006±0.0411	-0.0080±0.0422	-0.0266±0.0420	0.0082±0.0334	-0.0009±0.0407	0.0043±0.0462	-0.0174±0.0355	0.001±0.0207	0.0005±0.0214	-0.0034±0.0194	-0.0054±0.0257	-0.0013±0.0127	0.0007±0.0197	-0.0014±0.0201	-0.0023±0.0211
cg16407699	1	0	0	0	-0.0009±0.0396	0.0019±0.0409	-0.0017±0.0407	-0.0106±0.0417	-0.0047±0.0503	0.0019±0.0465	-0.0042±0.0507	-0.0322±0.0512	-0.0029±0.0465	0.0006±0.0417	0.0060±0.0464	-0.0212±0.0365	0.0006±0.0201	0±0.0205	-0.0026±0.019	0.0019±0.0186	0.0052±0.0187	-0.0007±0.0197	0.003±0.0161	-0.0021±0.0179
cg16696035	1	0	0	0	0.0000±0.0142	-0.0004±0.0174	-0.0001±0.0152	0.0035±0.0142	-0.0036±0.0220	-0.0003±0.0243	0.0019±0.0214	0.0238±0.0165	0.0002±0.0094	-0.0002±0.0113	0.0011±0.0120	0.0012±0.0084	0.0004±0.0092	-0.0004±0.0113	0.0015±0.0106	0.0001±0.0098	0.0002±0.0081	-0.0005±0.0105	0.0016±0.0209	0.0013±0.0088
cg16882373	1	0	0	0	0.0016±0.0297	0.0008±0.0347	-0.0026±0.0329	-0.0059±0.0370	-0.0012±0.0327	0.0009±0.0346	-0.0064±0.0342	0.0112±0.0624	0.0021±0.0276	0.0000±0.0270	0.0028±0.0255	-0.0151±0.0226	0.0022±0.0195	0.0005±0.0211	-0.0067±0.0222	-0.0042±0.0147	0.0005±0.0204	0.0013±0.0213	-0.0011±0.023	-0.0073±0.0222
cg17485681	1	0	0	0	0.0022±0.0405	0.0009±0.0445	-0.0044±0.0419	-0.0051±0.0445	0.0047±0.0454	-0.0009±0.0451	0.0024±0.0460	-0.0036±0.0462	-0.0021±0.0391	0.0005±0.0384	0.0062±0.0231	-0.0192±0.0328	0.0028±0.0214	-0.0005±0.02	-0.0045±0.0177	0.0002±0.0198	0.0067±0.0216	0.0003±0.0219	-0.0041±0.022	-0.0031±0.0202
cg17757575	1	0	0	0	0.0017±0.0403	0.0007±0.0475	-0.0033±0.0486	-0.0041±0.0507	0.0076±0.0375	0.0003±0.0332	-0.0046±0.0338	-0.0248±0.0530	0.0089±0.0424	-0.0010±0.0395	0.0046±0.0330	-0.0162±0.0398	0.0002±0.0302	0.0004±0.0298	-0.0052±0.0348	0.0034±0.0276	-0.0049±0.0324	0.0004±0.0269	-0.0002±0.0265	0.0014±0.0354
cg18018313	1	0	0	0	0.0006±0.0311	0.0014±0.0351	-0.0028±0.0317	-0.0079±0.0343	0.0042±0.0320	0.0003±0.0292	-0.0049±0.0331	-0.0018±0.0402	0.0064±0.0231	-0.0008±0.0286	0.0031±0.0264	-0.0093±0.0398	0.0026±0.0181	-0.0001±0.02	-0.0066±0.0193	0±0.0225	0.0026±0.0162	0.0002±0.0193	-0.0015±0.018	-0.0015±0.0236
cg19238380	1	0	0	0	0.0018±0.0418	0.0023±0.0488	-0.0065±0.0485	-0.0117±0.0461	0.0080±0.0527	-0.0016±0.0438	0.0051±0.0461	-0.0108±0.0433	0.0061±0.0341	-0.0006±0.0372	0.0045±0.0380	-0.0163±0.0468	0.0028±0.0172	-0.0001±0.0197	-0.0091±0.0199	0.0036±0.019	0.003±0.0156	0.0003±0.0174	-0.0011±0.0183	-0.003±0.0179
cg19939077	1	0	0	0	0.0010±0.0243	0.0015±0.0282	-0.0038±0.0282	-0.0081±0.0297	0.0003±0.0333	0.0013±0.0305	-0.0058±0.0369	-0.0219±0.0265	0.0032±0.0257	0.0001±0.0237	-0.0017±0.0152	-0.0110±0.0303	0.0008±0.0102	0.0002±0.0125	-0.0029±0.0143	-0.0016±0.0131	-0.0005±0.0119	0.0003±0.0115	0.0009±0.0136	-0.0021±0.0125
cg20249277	1	0	0	0	0.0010±0.0221	0.0007±0.0255	-0.0021±0.0243	-0.0042±0.0261	0.0034±0.0142	-0.0002±0.0150	-0.0008±0.0148	-0.0079±0.0159	-0.0005±0.0188	0.0005±0.0174	-0.0004±0.0172	-0.0116±0.0238	0.0024±0.0155	-0.0008±0.0182	-0.0021±0.0182	0.001±0.0144	0.0035±0.0152	0.0003±0.0144	-0.0038±0.0147	-0.001±0.0144
cg20303561	1	0	0	0	0.0000±0.0416	0.0021±0.0438	-0.0018±0.0448	-0.0140±0.0495	-0.0028±0.0389	0.0022±0.0360	-0.0071±0.0400	-0.0369±0.0422	0.0020±0.0324	-0.0003±0.0347	0.0009±0.0423	-0.0009±0.0314	-0.0008±0.0192	0.0009±0.0194	-0.0021±0.021	-0.0022±0.019	-0.001±0.0143	0.0005±0.0154	-0.0009±0.015	-0.0019±0.0161
cg20699548	1	0	0	0	0.0014±0.0356	0.0015±0.0377	-0.0050±0.0408	-0.0066±0.0361	0.0019±0.0351	0.0014±0.0360	-0.0104±0.0402	0.0014±0.0301	-0.0005±0.0282	0.0006±0.0314	-0.0032±0.0274	-0.0066±0.0280	-0.0005±0.0362	0.0018±0.035	-0.0099±0.0335	-0.0007±0.0449	-0.0058±0.0282	0.0009±0.0314	-0.0014±0.027	-0.0002±0.0273
cg21187770	1	0	0	0	0.0020±0.0400	0.0013±0.0478	-0.0054±0.0447	-0.0066±0.0474	0.0024±0.0273	0.0006±0.0333	-0.0044±0.0337	-0.0092±0.0600	0.0050±0.0367	0.0002±0.0433	-0.0034±0.0345	-0.0177±0.0436	0.0015±0.0258	-0.0003±0.0241	-0.0032±0.0205	0.0017±0.0188	-0.0009±0.0161	0.001±0.0188	-0.0019±0.0226	-0.0039±0.0194
cg21248060	1	0	0	0	-0.0024±0.0227	-0.0005±0.0259	0.0024±0.0239	0.0058±0.0223	-0.0105±0.0459	-0.0002±0.0484	0.0064±0.0469	0.0265±0.0330	-0.0025±0.0138	0.0001±0.0154	-0.0000±0.0141	0.0074±0.0106	-0.0007±0.0164	-0.0001±0.0173	0.0011±0.0174	0.0029±0.0179	-0.0034±0.0143	-0.0005±0.0165	0.0048±0.0195	0.0015±0.0168
cg21429551	1	0	0	0	0.0050±0.0701	0.0057±0.0787	-0.0170±0.0689	-0.0299±0.0848	0.0036±0.0615	0.0039±0.0626	-0.0188±0.0774	-0.0674±0.0440	-0.0055±0.0686	0.0016±0.0640	-0.0052±0.0550	-0.0120±0.0563	-0.0013±0.034	0.0029±0.0385	-0.0078±0.0367	-0.0132±0.0374	0.0001±0.0322	0.0019±0.0358	-0.0101±0.0339	-0.0025±0.0418
cg22160883	1	0	0	0	0.0005±0.0217	0.0010±0.0242	-0.0036±0.0209	-0.0029±0.0254	0.0013±0.0319	0.0005±0.0289	-0.0028±0.0292	-0.0123±0.0347	-0.0001±0.0176	0.0008±0.0145	-0.0069±0.0168	-0.0073±0.0176	0.0019±0.0174	-0.0003±0.0164	-0.0033±0.0151	0.0001±0.0176	-0.0005±0.014	0.0008±0.0172	-0.0021±0.0162	-0.0029±0.0206
cg22332722	1	0	0	0	0.0042±0.0939	0.0017±0.1017	-0.0030±0.1014	-0.0190±0.0988	-0.0014±0.0630	0.0006±0.0704	-0.0019±0.0594	-0.0053±0.0779	-0.0028±0.0784	0.0014±0.0761	0.0049±0.0614	-0.0410±0.0614	-0.0004±0.0511	0.0016±0.052	-0.0072±0.0553	-0.0033±0.0502	0.0071±0.0443	0.0001±0.0519	-0.001±0.0487	-0.0049±0.0513
cg22871253	1	0	0	0	0.0001±0.0375	0.0020±0.0398	-0.0027±0.0383	-0.0118±0.0387	-0.0065±0.0397	0.0016±0.0418	-0.0038±0.0477	-0.0072±0.0585	-0.0053±0.0367	0.0015±0.0387	-0.0065±0.0403	-0.0081±0.0386	0.0003±0.0225	-0.0001±0.0203	-0.0021±0.0233	0.003±0.0164	-0.0021±0.0167	0.0002±0.0209	0.0032±0.0196	-0.0028±0.0231
cg22986999	1	0	0	0	-0.0017±0.0477	0.0015±0.0494	-0.0024±0.0482	-0.0043±0.0521	0.0067±0.0478	-0.0009±0.0437	0.0022±0.0472	-0.0135±0.0575	-0.0103±0.0419	0.0011±0.0440	0.0010±0.0407	0.0050±0.0449	-0.0002±0.0215	0.0008±0.0213	-0.0046±0.024	-0.0004±0.0202	0.0008±0.0198	-0.0006±0.0234	0.0016±0.0207	0.0015±0.0191
cg23166988	1	0	0	0	-0.0003±0.0468	0.0012±0.0528	-0.0023±0.0517	-0.0055±0.0462	0.0036±0.0453	0.0000±0.0437	-0.0019±0.0426	-0.0076±0.0625	-0.0036±0.0441	0.0004±0.0387	0.0081±0.0324	-0.0161±0.0339	0.0014±0.0359	-0.001±0.0348	0.0029±0.0387	-0.001±0.041	0.0011±0.0312	-0.0003±0.0314	0.002±0.0267	-0.0008±0.0298
cg23299618	1	0	0	0	0.0006±0.0218	0.0011±0.0257	-0.0020±0.0272	-0.0072±0.0254	0.0056±0.0390	0.0011±0.0377	-0.0070±0.0378	-0.0334±0.0363	0.0001±0.0142	0.0002±0.0175	0.0016±0.0195	-0.0110±0.0149	0.0011±0.015	0.0003±0.0163	-0.0048±0.014	-0.0003±0.0132	-0.0025±0.0132	0.0009±0.0135	-0.002±0.0129	-0.0021±0.0137
cg23444264	1	0	0	0	0.0006±0.0414	0.0013±0.0464	-0.0015±0.0449	-0.0096±0.0453	-0.0023±0.0327	0.0019±0.0305	-0.0066±0.0333	-0.0290±0.0416	-0.0027±0.0352	-0.0010±0.0369	0.0141±0.0361	0.0070±0.0440	0.0004±0.0167	-0.0001±0.0207	-0.0017±0.0236	0.0021±0.0175	-0.0027±0.0171	0.0004±0.0185	-0.0008±0.0214	0.0001±0.0195
cg23654112	1	0	0	0	0.0021±0.0241	0.0012±0.0254	-0.0043±0.0250	-0.0075±0.0236	0.0022±0.0257	0.0002±0.0205	-0.0012±0.0196	-0.0136±0.0255	-0.0009±0.0251	-0.0000±0.0225	0.0068±0.0159	-0.0113±0.0261	0.0007±0.0168	0.0004±0.0167	-0.0032±0.0184	-0.0021±0.014	0.0028±0.0195	0.0001±0.0159	-0.0019±0.0154	-0.0008±0.0156
cg25109663	1	0	0	0	0.0012±0.0355	0.0012±0.0393	-0.0029±0.0389	-0.0073±0.0398	0.0004±0.0381	0.0023±0.0362	-0.0131±0.0387	-0.0139±0.0421	0.0017±0.0335	0.0002±0.0348	0.0010±0.0287	-0.0134±0.0359	-0.0003±0.0264	0.0004±0.0263	-0.0013±0.0345	-0.0011±0.0277	0.0011±0.0186	0.0013±0.0275	-0.0034±0.0278	-0.006±0.0234
cg27492942	1	0	0	0	0.0002±0.0412	0.0013±0.0485	-0.0028±0.0456	-0.0065±0.0493	0.0063±0.0474	-0.0017±0.0451	0.0043±0.0509	0.0092±0.0339	0.0002±0.0363	-0.0011±0.0352	0.0108±0.0300	0.0045±0.0341	0.0038±0.0328	-0.0004±0.0348	-0.0033±0.0423	-0.0084±0.0279	-0.0019±0.0224	0.0017±0.03	0.0007±0.0272	-0.0102±0.0294
